# Supplementary material for: Covichem: A biochemical severity risk score of COVID-19 upon hospital admission
Source: PLoS One. 2021 May 6;16(5):e0250956. doi: 10.1371/journal.pone.0250956 (PMC8101934; doi:10.1371/journal.pone.0250956)
Supplement: S1 File — (XLSX) [file pone.0250956.s007.xlsx]

## Sheet: Training
Patient number	Sex	Age	Original classification of severity	Diabetes	Dyslipidemia	Hypertension	Smoking	Obesity	BMI	Renal disease	Liver disease	Cardiovascular disease	Cancer	Inflammatory disease	Infectious disease	Respiratory disease	Date_Onset_time	Date_Hospit_duration	Death	Oxygen	Viral load ORF1	Viral load E gene	Natremia	Kaliemia	Total proteins	Albumin	CRP	ALP	AST	ALT	Ferritin	LDH	CK	COVICHEM Score	Predicted severity
1	F	46	1	0	0	0	0	1	38.06	0	0	1	0	0	0	0	0	NA	0	1	23.47	24.01	136	3.52	73	29.9	63.9	83	26	20	44.5	127	87	0.3	0
2	M	53	0	0	0	0	0	1	33.57	0	0	0	0	0	0	1	1	14	0	1	17.3	17.73	140	4.17	77	33.4	72.3	67	26	25	1038.5	426	368	0.43	0
3	F	48	0	0	0	0	1	0	24.85	0	0	0	0	1	0	0	5	0	0	0	29.21	29.86	140	4.1	75	52.4	0.3	72	26	43	170	254	54	0	0
4	M	52	1	0	0	1	1	1	41.41	0	0	0	0	0	0	1	4	15	0	1	26.46	27.32	141	3.85	82	19.5	25.9	58	58	35	368	634	5861	1	1
5	M	37	0	0	1	0	1	0	NA	0	0	0	0	0	0	0	19	5	0	0	36.07	37.33	140	4.1	79	35.5	44	53	40	53	1071	278	359	0.09	0
6	F	72	0	0	0	0	0	0	24.61	0	0	0	1	1	0	0	0	11	0	0	16.04	16.29	135	3.67	68	35.8	2.6	58	26	17	387	254	50	0.05	0
7	F	67	1	0	0	1	0	1	29.4	0	0	0	0	0	0	0	7	NA	0	1	31.7	34.19	133	3.8	73	14.3	181	146	52	36	599	340	2238	1	1
8	M	52	0	0	0	0	0	0	NA	0	0	0	0	1	0	0	7	5	0	0	28.74	29.54	136	3.98	74	28	191	46	30	25	1605	220	62	0.25	0
9	F	59	1	0	0	1	1	1	29.75	0	0	0	0	0	0	0	6	13	0	1	27.82	28.51	141	3.57	72	20.6	77.2	68	39	29	543.5	340	345	0.75	1
10	M	50	0	0	0	0	0	0	NA	0	0	0	0	0	0	1	5	5	0	1	23.62	24.05	136	3.98	76	34.2	97.3	67	38	41	601.9	374	192	0.13	0
11	M	59	1	0	0	1	0	1	31	0	0	0	0	0	0	0	5	NA	0	1	24.46	24.6	135	3.17	74	17.9	235.9	55	64	51	1849	339	1333	0.99	1
12	M	54	0	0	0	0	0	0	NA	0	0	0	0	0	0	0	1	0	0	0	15.48	15.71	140	3.53	74	38.9	24	56	26	30	165	236	28	0.01	0
13	M	75	0	0	1	0	0	0	27.2	0	0	1	0	0	0	0	2	8	0	0	21.33	21.67	139	4.04	69	34.8	2.8	75	19	14	61.1	299	45	0.09	0
14	M	41	1	0	0	0	1	1	33.78	0	0	0	0	0	0	1	8	NA	0	1	32.33	34.63	139	3.6	72	15.8	7.7	74	72	69	941.6	436	47	0.91	1
15	F	84	1	0	0	1	0	0	NA	0	0	0	0	0	0	0	4	NA	1	1	17.35	17.53	139	3.69	78	34.2	11.6	87	23	11	436	303	32	0.05	0
16	F	43	0	0	0	0	0	0	NA	0	0	0	0	0	0	0	9	5	0	0	32.68	34.98	141	3.46	77	NA	55.8	NA	NA	NA	1145	320	NA	0.13	0
17	M	52	0	0	0	0	0	0	NA	1	0	1	0	0	0	0	0	12	0	0	18.16	18.18	138	4.08	69	30.6	16.1	26	17	6	299.4	246	96	0.19	0
18	F	54	0	0	0	0	0	0	NA	0	0	0	0	1	0	0	6	0	0	0	22.92	23.12	141	3.71	68	41.5	3.4	85	39	41	183	231	NA	0.01	0
19	M	75	1	0	0	0	1	0	NA	0	0	0	0	0	0	0	7	NA	0	1	27.78	29.04	135	4.04	68	15	142	62	110	29	3420.8	452	285	0.98	1
20	M	50	1	1	0	0	0	1	30	0	0	0	0	0	0	0	8	8	0	1	33.3	35.98	132	3.88	83	25	203.4	61	30	29	2577	360	85	0.89	1
21	M	80	1	0	1	1	1	0	24.11	1	0	1	0	0	0	0	3	14	0	1	30.04	31.39	137	4.71	77	21.9	128.7	74	74	30	947.6	562	125	0.89	1
22	M	72	1	0	0	1	0	1	32.4	0	0	1	0	0	0	0	1	NA	0	1	23.5	24.53	140	4.16	68	20.9	69.5	30	73	36	4714	489	1321	1	1
23	M	63	1	0	1	1	0	0	NA	0	0	1	1	1	1	0	7	18	0	1	21.19	21.58	134	2.92	67	30.3	90	77	60	91	924	464	33	0.57	1
24	F	66	1	1	1	1	0	0	NA	0	0	1	0	0	0	0	2	NA	0	1	31.99	34	138	3.91	63	16.2	46	117	24	10	960.7	326	171	0.88	1
25	M	44	0	0	0	1	1	0	NA	0	0	0	0	1	0	0	4	0	0	0	18.4	18.72	140	4.54	73	41	4.3	61	19	19	198.7	174	46	0.01	0
26	F	62	0	0	0	0	1	0	17.2	0	0	0	0	0	0	1	0	1	0	0	22.76	23.49	139	4.39	66	NA	9.1	91	22	8	NA	NA	NA	0.11	0
27	M	68	1	1	1	1	0	0	27	0	0	1	0	0	0	0	7	22	0	1	31.38	32.71	129	4.55	71	22.9	170	49	44	28	817	362	519	0.92	1
28	M	84	0	0	0	1	0	0	22.04	0	0	1	1	0	0	0	7	7	0	0	29.48	30.61	134	4	83	14.6	185.6	31	32	6	1118	364	303	0.96	1
29	M	74	1	1	0	1	0	0	27.7	1	0	1	0	0	0	0	1	NA	1	1	20.9	21.25	143	4.06	67	28.2	14.1	62	43	18	269	323	1299	0.76	1
30	M	78	0	0	0	0	0	0	20.17	0	0	1	0	0	0	1	1	NA	0	0	21.09	21.63	139	4.08	73	32.3	0.7	57	91	14	225	156	431	0.16	0
31	M	51	0	0	1	0	1	1	NA	0	0	0	0	0	0	1	7	8	0	1	26.67	27.36	139	3.77	77	28.4	NA	66	33	21	316	468	77	0.47	0
32	M	69	0	0	0	0	0	1	31.8	0	0	0	1	0	0	1	2	9	0	0	NA	NA	137	3.98	81	29	58.4	84	55	47	NA	NA	NA	0.58	1
33	M	82	1	0	0	0	0	0	23.4	0	0	0	1	0	0	0	5	NA	0	1	18.73	19.15	136	3.95	85	33.2	59.7	43	63	23	1985	316	1367	0.76	1
34	F	47	0	0	0	0	0	0	NA	0	0	0	0	0	1	1	7	0	0	0	21.49	21.7	137	4.07	85	35.3	8	74	26	9	263.6	225	90	0.04	0
35	F	14	0	0	0	0	0	0	NA	0	0	0	0	0	0	0	3	1	0	0	26.95	27.98	139	3.86	73	37.5	5.7	NA	29	18	28.8	220	20	0.02	0
36	M	74	1	0	0	0	1	0	26.12	0	0	1	1	0	0	1	10	NA	1	1	25.56	25.84	134	5	65	26.4	47.7	68	43	48	712	389	NA	0.7	1
37	F	95	0	0	0	1	0	0	NA	0	0	0	0	0	0	0	7	NA	0	0	18.06	18.16	136	3.65	67	32.9	10.8	76	31	10	NA	NA	162	0.1	0
38	F	87	1	1	1	0	0	1	44.15	0	0	1	0	1	0	0	4	NA	1	1	20.39	20.99	138	3.52	72	26.1	145.8	217	51	28	264.1	412	52	0.73	1
39	F	87	1	0	0	0	0	0	25.64	0	0	1	0	1	0	0	6	NA	1	1	29.52	29.94	133	4.1	63	34.3	60.7	68	27	28	311.3	374	81	0.26	0
40	M	50	0	0	0	0	0	0	NA	0	0	0	0	0	0	0	6	7	0	0	20.95	21.1	136	2.97	75	35.5	96.3	87	55	98	1071.2	276	35	0.07	0
41	F	42	0	0	0	0	0	0	NA	0	0	0	0	0	0	0	5	8	0	0	22.02	22.46	132	3.44	75	38.6	25.9	60	45	39	363	296	464	0.1	0
42	M	80	0	1	1	1	1	0	27.05	1	0	1	0	0	0	0	NA	NA	0	0	20.02	20.54	139	3.6	73	33.4	1.4	106	30	17	44.3	219	48	0.08	0
43	M	77	1	0	0	0	0	0	NA	0	0	0	0	0	0	0	3	NA	1	1	32.53	35.16	140	4.43	63	23.9	186	60	60	26	1056.5	521	93	0.57	1
44	F	85	1	0	0	0	0	0	24	0	0	1	0	0	0	1	NA	NA	1	0	26.59	27.38	145	3.28	71	25.2	114	117	34	15	361.4	419	13	0.37	0
45	F	49	1	1	1	1	0	1	35.92	0	0	0	0	0	0	0	3	NA	0	1	27.48	28.32	135	4.06	75	23.9	191.7	66	71	25	817.1	502	376	0.89	1
46	M	72	1	0	0	0	0	1	32.65	0	0	1	1	0	0	0	5	16	0	1	25.74	26.06	139	4.58	69	28.7	235.4	80	47	27	341.3	392	116	0.63	1
47	F	64	0	0	0	0	0	0	24	0	0	0	0	1	0	0	10	1	0	0	29.57	30.62	142	3.96	NA	33.1	20.6	68	48	51	NA	NA	65	0.07	0
48	F	30	0	0	0	0	0	0	26.57	0	0	0	0	1	0	0	3	1	0	0	27.4	28.27	139	3.9	70	36.5	2.3	59	17	11	18.5	160	21	0.01	0
49	F	59	0	0	0	0	0	0	NA	0	0	0	0	0	0	0	8	5	0	0	NA	37.6	141	3.57	67	30.4	185.3	61	33	12	556.7	479	42	0.17	0
50	F	59	0	0	1	1	0	0	NA	0	0	1	0	0	0	0	14	5	0	0	NA	36.78	139	4.04	73	30.7	25.9	59	24	19	398	209	30	0.14	0
51	F	61	0	0	0	1	0	0	NA	0	0	0	0	0	0	0	8	8	0	0	34.18	36.47	139	3.95	77	28.3	299.1	58	63	21	869.7	564	354	0.38	0
52	M	63	1	0	0	0	0	1	31	0	0	1	0	0	0	0	14	19	0	1	33.92	35.75	138	3.34	69	27.7	262.6	63	35	14	776.4	479	104	0.81	1
53	F	72	1	0	0	0	0	0	NA	0	1	0	0	0	0	0	2	NA	1	0	24	24.15	133	3.56	73	30.7	44.9	93	47	9	581	333	248	0.26	0
54	M	59	1	0	0	0	0	0	27.47	0	0	0	1	0	0	0	5	15	0	NA	27.31	28.03	133	3.9	77	31.4	140	53	79	63	1473	512	142	0.49	0
55	M	61	1	0	1	0	0	0	NA	0	0	1	0	1	0	1	2	15	0	1	NA	NA	137	4.22	66	30.1	93	62	34	20	762	567	143	0.64	1
56	F	100	1	0	0	1	0	0	NA	0	0	1	1	0	0	1	0	NA	1	0	19.17	19.6	123	NA	69	29.5	30.6	126	67	28	100.7	NA	73	0.65	1
57	M	44	0	0	0	0	0	0	NA	0	0	0	0	0	1	0	7	0	0	0	23.97	23.97	138	3.86	78	NA	62.7	61	24	15	328.3	183	NA	0.04	0
58	M	22	0	0	0	0	0	0	NA	0	0	0	0	0	1	0	0	0	0	0	25.31	25.76	141	3.94	77	38.8	1.1	54	31	67	98.6	NA	98.6	0.01	0
59	M	55	1	0	0	0	0	1	31	0	0	0	0	0	0	0	10	9	0	1	33.76	36.13	135	4.2	74	26.4	193.7	125	101	108	1118	283	59	0.56	1
60	M	61	1	0	0	0	0	0	NA	0	0	0	1	1	0	0	11	NA	0	1	29.9	31.09	134	3.62	70	26.4	76.9	59	74	48	1554.8	305	393	0.59	1
61	F	67	0	0	0	0	0	0	27.89	0	0	0	1	0	0	0	8	5	0	0	32.75	35.38	142	3.23	71	23.6	101.4	109	101	166	2859	305	17	0.54	1
62	F	34	0	0	0	0	0	0	25	0	0	0	0	0	0	0	3	2	0	0	18.95	19.37	138	4.3	68	NA	8.7	153	35	26	3.2	247	13	0.02	0
63	M	47	0	0	0	0	0	0	NA	0	0	0	0	0	0	1	14	4	0	0	32.48	34.67	139	4.24	72	22.1	107.9	154	123	205	827.9	191	37	0.26	0
64	M	75	1	0	0	0	0	0	27	0	0	0	0	0	0	0	7	NA	0	1	29.16	29.83	130	3.55	53	23.5	470	75	91	124	124	576	96	0.73	1
65	F	49	0	0	0	0	1	0	26.1	0	0	0	0	0	0	0	1	1	0	0	22.51	22.92	140	3.99	66	NA	0.5	54	29	26	7.1	279	37	0.01	0
66	F	95	0	0	1	1	0	0	NA	0	0	1	0	0	0	0	1	26	0	0	18.54	18.69	138	4.32	65	23	28.3	144	37	13	NA	NA	35	0.65	1
67	M	68	0	0	0	1	1	0	28.73	0	0	1	0	0	0	0	5	9	0	0	31.86	33.96	141	3.67	74	31.7	95.3	99	36	25	1761	185	24	0.19	0
68	F	78	0	0	0	1	0	0	27.3	0	0	0	0	1	0	0	1	23	0	0	23.09	23.53	136	3.49	67	27.6	109.9	69	44	34	385	200	51	0.13	0
69	F	61	0	0	0	0	0	0	20.1	0	0	1	0	0	0	0	7	7	0	0	28.51	29.66	136	3.77	59	28.8	48	56	39	25	1051	538	10	0.67	1
70	F	61	0	1	0	0	0	0	NA	0	0	0	0	0	0	0	9	9	0	0	35.07	36.71	139	3.83	69	31.3	201.8	209	44	91	NA	577	29	0.3	0
71	M	73	0	1	1	0	0	0	22.4	0	0	1	0	0	0	0	12	9	0	0	31.66	33.43	132	4.85	70	23.6	315.7	69	30	28	2908	515	201	0.97	1
72	F	30	0	0	0	0	0	1	40.6	0	0	1	0	0	0	1	11	6	0	0	31.75	33.74	140	3.79	75	31.1	56.4	64	46	34	109.5	269	689	0.6	1
73	F	54	1	0	1	1	0	1	37	0	0	0	0	1	0	1	14	NA	0	1	32.28	34.92	139	3.52	74	19.1	233.1	61	60	26	1139	347	58	0.81	1
74	F	63	0	1	1	0	0	0	NA	0	0	0	0	0	0	1	9	5	0	0	27.94	28.84	139	4.17	74	29.9	176	79	39	36	464.7	242	73	0.09	0
75	M	71	0	1	1	1	0	1	35.5	0	0	1	1	0	0	0	7	8	0	0	31.77	33.52	139	3.92	64	26.6	171.9	64	41	24	430.2	344	NA	0.69	1
76	F	26	0	0	0	0	1	0	NA	0	0	0	0	1	0	0	3	0	0	0	NA	37.97	139	3.63	74	38.2	13	77	43	41	NA	288	27	0.02	0
77	F	64	0	0	0	0	0	0	21.19	0	0	0	0	0	0	0	9	8	0	1	NA	29.04	132	3.78	73	30.2	35	8	84	50	702.2	335	77	0.25	0
78	M	37	0	0	0	0	0	1	33	0	0	0	0	0	0	1	11	4	0	0	33.15	35.43	136	4.02	80	38.3	100	45	70	52	322	459	992	0.54	1
79	M	94	1	0	0	0	0	0	NA	0	0	1	0	0	0	0	0	NA	1	1	17.91	18.16	143	3.84	62	29.3	15.9	49	25	22	NA	426	NA	0.56	1
80	F	51	0	0	0	0	0	0	NA	0	0	0	0	1	0	0	11	7	0	0	34	37.11	137	3.6	84	30.3	57.1	36	30	18	338	232	112	0.09	0
81	F	59	1	0	0	1	0	0	NA	0	0	0	0	0	0	0	3	10	0	1	NA	33.76	140	3.58	64	23.8	147.4	50	50	42	3168	414	40	0.74	1
82	M	71	1	1	0	0	0	0	29.4	0	0	0	0	0	0	1	8	7	0	1	26.41	26.83	135	4.1	74	31.2	54.8	85	28	25	294	219	23	0.08	0
83	F	87	0	0	0	0	0	0	NA	0	0	0	1	0	0	0	10	4	0	0	30.74	32.95	139	3.69	71	31.1	80.1	69	38	26	433.2	271	72	0.08	0
84	F	55	0	0	0	1	0	0	29.7	0	0	0	0	0	0	0	9	9	0	0	32.32	34.89	139	3.67	76	36.2	46	60	34	24	357.5	256	52	0.03	0
85	F	61	0	0	1	0	0	0	NA	0	0	0	0	0	0	0	15	2	0	0	23.61	24.38	135	3.97	74	27.3	32.5	41	54	68	1078	525	119	0.57	1
86	F	67	1	0	1	1	0	0	20.4	0	0	0	0	0	0	1	3	0	0	0	22.37	22.79	133	4.44	64	26.2	77.6	59	33	23	NA	NA	NA	0.55	1
87	M	58	0	0	0	0	0	0	NA	0	0	0	0	0	0	0	8	0	0	0	26.05	26.69	136	3.94	73	39.7	27.4	67	37	29	228	119	81	0.01	0
88	F	62	0	1	1	1	0	0	NA	0	0	0	0	0	0	0	6	3	0	0	32.52	34.61	142	3.71	72	28.6	146.2	51	23	6	109.2	NA	NA	0.1	0
89	M	30	0	0	0	0	1	0	21	0	0	0	0	0	0	1	13	8	0	0	NA	37.68	137	3.57	76	32.2	201	71	34	26	474	374	231	0.16	0
90	M	57	0	0	0	0	0	0	22	1	0	0	0	0	0	0	13	5	0	0	31.31	32.29	139	4.23	65	26.9	174.4	77	44	74	NA	NA	NA	0.35	0
91	F	72	1	0	0	0	0	0	29.6	0	0	0	0	0	0	0	8	NA	0	1	NA	36.65	137	3.93	69	19.6	105.5	673	102	239	781	654	23	0.84	1
92	F	25	0	0	0	0	0	0	NA	0	0	0	0	0	0	1	7	0	0	0	NA	23.97	141	3.51	79	44.8	1.3	69	27	27	155.4	57	54	0	0
93	F	29	0	0	0	0	0	0	NA	0	0	0	0	0	0	0	3	0	0	0	23.34	23.75	141	3.37	70	34.2	3.6	49	27	15	5.5	168	58	0.02	0
94	F	19	0	0	0	0	0	0	NA	0	0	0	0	0	0	1	3	0	0	0	18.79	19.14	139	3.17	76	41.6	2.9	60	29	22	36.6	258	275	0.01	0
95	F	35	0	0	1	0	0	0	NA	0	0	0	0	0	1	0	3	4	0	0	26.44	27.07	138	3.08	88	40.4	75.9	65	61	57	366.5	282	118	0.02	0
96	F	66	0	0	0	0	0	1	30	0	0	0	1	0	0	0	4	12	0	0	18.3	18.97	137	3.8	90	27.2	114	64	51	22	155.8	207	48	0.26	0
97	M	69	0	1	1	1	0	0	NA	0	0	0	0	0	0	0	6	10	0	0	30.55	31.84	134	4.01	68	28	135.9	67	45	31	824.5	208	NA	0.2	0
98	F	89	0	1	0	1	0	0	25.7	0	0	0	0	0	0	0	0	7	0	0	26.04	26.82	140	NA	67	25.9	174	44	56	11	727	452	794	0.68	1
99	M	58	0	1	1	1	1	0	24.7	0	0	0	0	0	0	0	5	3	0	0	29.45	30.3	137	3.84	74	38.3	154.6	29	24	21	3452	285	69	0.18	0
100	F	58	0	0	0	0	0	0	NA	0	0	0	0	0	0	0	3	6	0	0	27.53	27.87	136	3.56	74	30	87.6	62	24	18	NA	237	120	0.12	0
101	F	56	0	1	0	1	0	0	29.1	0	0	0	0	0	0	0	6	7	0	0	23.88	24.25	137	3.76	71	33.2	51.8	172	21	16	141.2	185	NA	0.05	0
102	M	76	1	1	1	1	0	1	34.6	0	0	0	0	0	0	1	2	NA	0	1	18.17	18.27	133	5.22	73	30.4	148.1	62	35	26	350	529	219	0.66	1
103	M	54	0	1	0	0	0	0	27	0	0	0	0	0	0	0	6	9	0	0	33.2	36.29	136	3.77	62	27.5	82.1	61	69	51	1532.3	206	109	0.26	0
104	F	51	0	0	0	0	0	0	21.26	0	0	0	0	0	0	0	12	0	0	0	32.47	34.19	140	3.91	70	39.1	1	60	27	22	120.5	252	35	0.01	0
105	F	64	0	0	0	0	0	0	NA	0	1	0	1	0	0	0	8	0	0	0	33.05	35.01	142	4.49	68	62.4	11.6	112	28	20	126	270	18	0	0
106	M	87	0	0	1	1	0	0	NA	0	0	1	1	0	0	0	16	13	0	0	28.07	28.92	130	3.76	73	28	140	55	39	30	779	367	46	0.64	1
107	F	86	0	0	0	1	0	0	NA	0	0	1	0	1	1	0	2	2	0	0	21.57	21.77	143	3.9	73	34.1	64	83	36	21	202	289	364	0.13	0
108	F	88	1	0	1	1	0	0	36.43	0	0	1	0	1	0	0	1	NA	0	0	24.23	NA	141	NA	65	29	70.2	59	87	99	NA	NA	147	0.64	1
109	M	64	0	0	1	0	1	1	31.86	0	0	1	0	0	0	0	3	6	0	0	28.36	29.27	135	3.9	83	35.1	258	67	31	16	367.1	345	66	0.38	0
110	M	60	0	1	0	1	1	0	NA	0	0	0	0	0	0	0	0	8	0	0	NA	NA	139	4.06	73	37	4.4	62	30	28	419.4	256	176	0.03	0
111	M	85	0	0	0	1	0	0	24.31	0	0	1	1	0	0	1	20	-2	0	0	NA	NA	130	3.67	65	28	164.9	67	28	12	479	294	116	0.54	1
112	F	62	1	0	1	1	0	0	26.26	0	0	0	1	0	0	0	5	1	0	1	NA	NA	136	4.11	70	25.9	276	63	65	48	1494	NA	38	0.56	1
113	F	73	1	0	0	0	0	0	22.48	0	0	1	1	0	0	0	2	-5	0	1	NA	NA	136	4.42	55	24.8	86.1	701	38	24	NA	1355	19	1	1
114	F	51	1	0	0	0	0	0	NA	0	0	0	0	0	0	0	3	8	0	0	NA	NA	139	3.99	66	23.1	280.8	180	54	52	NA	NA	29	0.56	1
115	F	27	0	0	0	0	0	0	NA	0	0	0	0	0	0	0	3	8	0	0	NA	NA	138	4.22	72	31.9	175	44	48	40	155	257	NA	0.07	0
116	M	73	0	0	1	1	1	1	NA	0	0	1	0	0	0	0	3	9	0	0	NA	NA	142	3.78	71	37.6	5.8	60	45	30	33.9	NA	NA	0.2	0
117	M	78	0	0	0	1	0	0	26.23	0	0	1	0	0	0	0	3	9	0	0	NA	NA	141	3.6	86	33.3	49.9	69	46	45	NA	359	170	0.22	0
118	F	63	0	0	0	1	0	0	19.03	1	1	0	1	0	0	0	5	3	0	0	NA	NA	134	NA	79	37.4	36.4	84	36	9	294.6	383	54	0.07	0
119	F	76	0	1	0	0	0	0	NA	0	0	0	0	0	0	0	1	NA	0	0	NA	37.61	139	3.88	77	38.4	11	92	31	33	429.9	278	96	0.03	0
120	M	80	0	0	0	0	0	0	21.6	0	0	0	0	1	0	0	3	28	0	0	NA	NA	136	3.84	73	30.4	2.9	57	NA	14	678	197	NA	0.1	0
121	F	66	0	0	0	1	0	0	NA	0	0	0	0	0	0	0	7	14	0	0	NA	NA	137	3.81	60	NA	83.7	63	40	34	3137	530	27	0.77	1
122	M	25	0	0	0	0	0	0	NA	0	0	0	0	0	0	1	12	6	0	0	NA	NA	139	3.45	78	34.5	86.5	65	30	25	816	512	100	0.16	0
123	F	19	1	0	0	0	0	0	NA	0	0	0	0	0	0	1	10	8	0	1	NA	NA	141	4.49	86	NA	0.9	60	22	13	62.7	NA	NA	0.06	0
124	M	55	1	0	0	0	1	0	26.1	0	0	0	0	0	0	1	6	18	0	1	NA	NA	136	3.85	64	22	81	49	124	152	3406	NA	NA	0.92	1
125	M	56	1	1	0	1	1	1	32.9	0	0	0	0	0	0	1	7	NA	0	1	NA	NA	142	4.18	59	12.7	298	102	38	53	2000	421	140	0.96	1
126	M	50	1	1	1	1	1	1	33.87	0	0	1	0	0	0	0	6	13	0	1	NA	NA	135	4.54	82	24	135	85	59	35	986	565	304	0.96	1
127	M	47	1	1	0	1	0	1	36.8	0	0	1	0	0	0	0	4	NA	0	1	24.14	24.54	135	3.65	71	16.1	7.6	117	27	25	396	306	469	0.97	1
128	F	74	1	1	0	1	1	0	NA	0	0	1	0	0	0	1	7	NA	1	1	NA	NA	132	3.04	71	16.9	260.5	160	38	39	860	NA	NA	0.97	1
129	M	50	1	1	0	0	0	1	32.7	0	0	0	0	0	0	0	10	NA	0	1	NA	NA	NA	NA	NA	NA	NA	NA	NA	NA	NA	NA	NA	0.83	1
130	F	62	1	1	0	1	1	1	32.8	0	0	0	1	0	0	0	10	30	0	1	NA	NA	135	3.96	72	38.4	195.6	64	67	63	NA	454	7	0.28	0
131	M	28	1	0	0	0	0	1	42.1	0	0	0	0	0	0	0	5	NA	0	1	NA	NA	137	3.93	75	14.3	48.6	80	42	50	857.4	339	232	0.93	1
132	M	53	1	0	0	0	0	1	31.87	0	0	0	0	0	0	0	10	NA	0	1	NA	NA	136	3.98	72	NA	168.5	34	45	34	2664.5	340	145	0.87	1
133	M	72	1	1	1	1	0	1	31.05	0	0	0	0	0	0	0	2	NA	1	1	NA	NA	136	3.53	84	14.6	250.9	124	109	25	161.9	529	NA	0.99	1
134	M	80	1	0	0	1	1	1	34.6	0	0	1	0	0	0	1	12	NA	0	1	NA	31.52	136	3.52	67	25.8	159.8	9	35	43	NA	NA	83	0.9	1
135	M	58	1	1	1	1	1	1	39.44	0	1	0	1	0	0	1	6	NA	0	1	NA	27.51	129	4.56	70	NA	65.7	69	44	62	396	448	661	0.94	1
136	M	74	1	0	0	0	0	1	38.3	0	0	0	0	0	0	0	4	NA	0	1	NA	NA	NA	NA	NA	NA	NA	NA	NA	NA	NA	NA	NA	0.86	1
137	M	64	1	0	0	0	0	0	23.46	0	0	1	0	0	0	0	8	14	0	0	NA	NA	130	2.8	66	28.4	101.7	84	81	83	3298	528	NA	0.96	1
138	M	57	1	1	1	1	0	0	24.8	0	0	0	0	0	0	0	7	9	0	0	NA	NA	129	3.4	72	NA	242	38	38	29	NA	NA	NA	0.85	1
139	M	68	1	0	0	0	0	1	34.8	0	0	1	0	0	0	1	8	NA	0	1	NA	NA	138	4.55	80	22.6	75.8	90	28	32	516	282	74	0.77	1
140	M	79	1	0	0	1	0	0	29.8	0	0	1	0	0	0	0	2	NA	0	1	27.6	28.27	138	3.9	68	22.9	342	68	51	22	3032	562	205	0.96	1
141	M	60	1	0	0	0	1	0	24.22	0	0	0	1	0	0	0	NA	NA	0	1	23.21	23.48	136	3.91	58	17	164.5	88	173	92	2107	365	64	0.86	1
142	M	71	1	0	0	1	0	0	25.7	0	0	0	0	0	0	0	4	24	0	1	NA	NA	133	3.37	75	36.5	58	46	64	52	3500	310	352	0.46	0
143	F	79	1	0	1	1	0	0	25.6	0	1	1	0	0	1	1	11	8	0	1	28.24	29.53	138	3.13	72	30.1	158	67	45	18	597.5	711	52	0.7	1
144	M	59	1	0	0	0	0	0	25.7	0	0	0	0	0	0	0	4	22	0	1	NA	NA	140	3.92	54	18.6	434	77	43	33	1487	355	309	0.76	1
145	M	60	1	0	1	1	0	0	25.6	0	0	1	0	0	0	0	10	NA	0	1	NA	NA	139	4.15	56	NA	NA	102	35	23	NA	NA	NA	0.86	1
146	M	50	0	0	0	1	0	0	NA	0	0	0	0	0	0	0	3	9	0	0	NA	NA	134	3.43	74	27.8	304.4	52	91	56	2786	314	145	0.61	1
147	F	68	0	0	0	0	1	0	20.76	0	0	0	0	0	0	0	11	12	0	0	NA	36.18	140	3.87	61	19.7	106.9	411	51	62	699.2	386	17	0.51	1
148	F	91	0	0	1	0	0	0	26.13	0	0	0	1	0	0	0	1	NA	0	0	31.85	32.64	144	3.96	79	32.2	21.3	65	46	13	196	272	187	0.05	0
149	F	53	0	0	0	0	0	0	NA	0	0	0	0	0	0	1	5	7	0	0	29.27	29.64	141	3.64	74	34.3	10.9	69	35	47	201.8	316	53	0.04	0
150	F	50	0	0	0	0	0	0	29.38	0	0	0	0	0	0	1	3	5	0	0	29	30.44	136	4.23	85	32.5	62.1	75	46	18	335.8	338	348	0.17	0
151	F	90	1	0	0	1	0	0	17.58	0	0	1	0	0	0	0	0	NA	1	1	29.87	31	138	3.68	63	26.9	20.2	64	31	17	982.5	316	278	0.58	1
152	F	87	1	0	0	0	1	0	NA	0	0	1	0	0	0	0	NA	NA	0	1	26.9	27.79	146	3.83	80	22.8	49.1	145	82	44	973.3	383	200	0.59	1
153	F	82	1	0	0	1	0	0	NA	0	0	0	0	0	0	0	NA	NA	1	1	24.12	24.75	144	3.36	77	24.8	91.4	94	43	16	592.6	466	815	0.64	1
154	M	60	0	NA	NA	NA	NA	0	24.6	0	0	1	1	0	0	0	NA	NA	0	0	25.71	26.33	141	3.54	74	33.5	98.7	62	40	36	NA	NA	14	0.16	0
155	M	73	1	1	0	0	0	0	29	0	0	0	0	0	0	0	6	NA	0	1	27.32	27.7	130	5.23	86	NA	261	52	50	14	1023.4	398	847	0.91	1
156	F	68	0	1	0	1	0	1	33.25	0	0	0	0	0	0	0	NA	8	0	0	29.13	30.65	136	4.8	70	25.7	126.8	69	31	19	387.8	507	47	0.69	1
157	M	93	0	0	0	0	0	0	23.88	0	0	0	0	0	0	0	NA	21	0	0	30.21	31.96	137	3.67	63	23.5	100.7	50	50	16	NA	404	66	0.57	1
158	M	76	1	NA	NA	NA	NA	NA	NA	NA	NA	NA	NA	NA	NA	NA	5	NA	0	NA	32.57	34.65	149	4.34	66	27.4	31.6	64	204	98	4076.4	355	82	0.59	1
159	F	87	1	0	1	0	0	0	NA	0	0	1	0	0	0	0	NA	NA	1	1	20.27	20.34	132	2.59	75	28.1	221.5	48	105	45	3898.7	636	1471	1	1
160	M	57	0	0	0	0	0	0	28.4	0	0	0	0	0	0	0	12	3	0	0	29.33	30.63	137	4.24	77	29.7	154.1	70	69	54	443.8	402	62	0.2	0
161	M	54	1	0	0	0	0	0	NA	NA	NA	NA	NA	NA	NA	NA	NA	NA	0	NA	31.07	32.58	136	4.27	78	31.6	283.5	116	44	49	1299.7	296	177	0.22	0
162	F	67	1	0	0	0	1	0	20.82	0	0	0	1	0	0	1	20	NA	0	NA	NA	NA	132	3.91	81	20.5	141.2	275	63	35	1648	356	18	0.76	1
163	F	42	0	0	1	0	1	0	NA	0	0	0	0	0	0	1	18	1	0	0	34.13	38.04	140	3.84	74	41.2	0.7	NA	NA	NA	101	157	49	0.01	0
NA : not available
0: No
1: Yes

## Sheet: Test
Patient number	Sex	Age	Original classification of severity	Diabetes	Dyslipidemia	Hypertension	Smoking	Obesity	BMI	Renal disease	Liver disease	Cardiovascular disease	Cancer	Inflammatory disease	Infectious disease	Respiratory disease	Date_Onset_time	Date_Hospit_duration	Death	Oxygen	Viral load ORF1	Viral load E gene	Natremia	Kaliemia	Total proteins	Albumin	CRP	ALP	AST	ALT	Ferritin	LDH	CK	COVICHEM Score	Predicted severity
1	F	81	1	0	0	0	0	0	22.83	0	0	1	0	0	0	0	10	NA	0	1	28.72	29.54	137	3.25	75	15.6	158	60	84	44	2247	593	57	0.98209200138888	1
2	F	68	1	0	0	1	0	1	NA	0	0	1	0	0	0	0	5	NA	0	1	32.78	34.62	142	3.6	70	17.9	84	58	39	15	327	178	1035	0.948428468148295	1
3	M	62	1	0	0	1	1	0	28.5	0	0	0	0	0	0	0	5	NA	0	1	34.49	NA	138	4.44	76	15.8	203.6	70	94	69	597	567	119	0.866830667622167	1
4	M	54	0	0	0	0	1	1	35.91	0	1	0	0	0	1	0	1	1	0	0	32.37	34.83	138	3.76	NA	NA	7.5	81	31	30	NA	NA	NA	0.302819362934488	0
5	M	49	0	0	0	0	0	0	NA	0	0	0	0	0	0	0	4	3	0	0	28.88	29.81	139	3.33	78	34.2	16.2	100	41	34	86	289	83	0.0432311411248635	0
6	M	59	1	0	0	0	1	0	24.76	0	0	0	1	0	0	0	20	19	0	1	24.39	24.61	139	3.75	61	23	76.7	75	20	6	3999	287	NA	0.849327881850841	1
7	M	70	1	0	0	1	1	0	24.7	1	0	1	0	1	0	0	3	NA	0	1	19.03	19.21	144	4.22	72	30.6	354.8	112	68	46	2452	466	853	0.8545401062067	1
8	M	70	1	1	0	1	0	0	NA	0	0	1	0	0	0	0	3	NA	0	1	25.16	25.86	137	4.37	77	19	60.1	52	26	24	2321	359	204	0.93573291410067	1
9	M	68	1	0	0	1	1	1	31.4	0	0	1	0	0	0	0	8	6	0	0	33.49	35.82	133	3.82	66	30.7	34.6	55	28	18	1031	330	41	0.685043524099243	1
10	M	92	1	0	0	1	0	0	NA	0	0	1	0	0	0	0	13	NA	1	0	28.66	29.49	133	4.06	64	27.4	98.2	237	25	12	NA	NA	NA	0.735093333833599	1
11	F	90	1	0	0	0	0	0	NA	0	0	1	1	0	0	0	NA	NA	1	1	20.19	20.58	138	4.02	78	25.8	132.5	116	29	6	159.4	259	109	0.353405731393591	0
12	M	62	1	0	0	0	0	0	26.58	0	0	0	1	0	0	0	5	NA	1	1	23.4	24	140	4.49	52	17.2	177	52	76	103	2254	671	60	0.944226115085495	1
13	M	51	1	0	0	0	1	0	29.39	0	0	0	0	0	0	0	7	NA	0	1	29.53	30.67	135	3.37	76	26.2	342	81	84	43	4278	637	101	0.949848597970173	1
14	F	92	0	0	0	0	0	0	NA	0	0	1	0	0	0	0	7	0	0	0	26.91	27.83	131	3.98	73	NA	46.6	79	38	14	335.9	335.9	114	0.41115820519547	0
15	M	77	0	0	0	0	0	0	24.16	0	0	0	0	0	0	0	4	6	0	0	31.03	32.32	135	3.98	71	25.5	10.9	72	54	6	500.9	683	44	0.687973837696632	1
16	M	57	1	0	0	1	0	1	31.44	0	0	0	0	0	0	0	7	NA	0	1	32.23	34.03	138	4.33	66	24.3	119	39	27	18	978.7	368	84	0.660226464145113	1
17	F	77	0	1	1	1	0	0	28.6	0	0	1	1	0	0	0	7	17	0	0	24.23	25.07	140	4.05	66	31.8	34	129	28	7	NA	NA	90	0.174323476920103	0
18	F	77	0	1	0	1	0	0	28	0	0	0	0	0	0	0	15	5	0	0	23.24	24.14	133	4.41	78	25.8	76	54	36	17	157.2	292	76	0.270979130484247	0
19	M	59	1	1	0	1	0	0	23	0	0	1	0	0	0	0	14	8	0	1	21.88	22.17	133	4.14	67	26.8	131	77	50	33	603.2	416	87	0.659435037207803	1
20	M	35	0	0	0	0	0	0	NA	0	0	0	0	0	0	0	7	7	0	0	32.52	34.11	138	4.99	78	27	135.8	66	31	29	689	420	31	0.296204988565569	0
21	M	65	0	0	0	0	0	0	NA	0	0	0	0	0	0	0	10	7	0	0	31.39	33.36	136	4	78	27.6	296	84	63	37	1798	381	71	0.455927208141988	0
22	M	51	0	0	0	1	0	1	35	0	0	0	0	0	0	0	7	7	0	0	27.81	28.82	145	4.37	75	30.3	90.5	27	56	85	399	250	220	0.152724231887653	0
23	M	86	0	0	1	1	0	0	29	0	0	0	1	0	0	1	0	NA	0	0	32.25	33.96	140	4.52	61	NA	57.9	44	46	56	NA	NA	NA	0.471720941292603	0
24	F	13	0	0	0	0	0	0	22.5	0	0	0	0	1	0	0	1	6	0	1	33.5	36.07	139	4.55	72	35.2	71.1	218	52	15	273	687	54	0.196511553997218	0
25	M	63	1	1	0	0	0	0	22.3	0	0	0	0	0	0	0	6	28	0	1	32.08	35.03	138	4.51	63	13	231.9	94	70	40	1353	297	99	0.828831682752521	1
26	M	48	1	0	0	1	0	1	41.49	1	0	0	0	0	0	0	3	NA	0	1	30.68	32.82	128	4.08	64	13.7	106	54	65	26	2155	752	374	0.998559109806939	1
27	M	71	0	0	0	0	0	0	21.5	0	0	0	1	0	0	1	5	17	0	0	NA	NA	135	4.17	67	18.9	219.2	112	32	51	559	212	31	0.456462613342399	0
28	F	41	0	0	0	0	0	0	22.32	0	0	0	1	0	0	0	9	10	0	0	NA	NA	136	3.94	84	37.3	101.2	34	27	20	276.4	202	26	0.0234703054832088	0
29	F	43	0	0	0	0	0	0	NA	0	0	1	0	0	0	1	10	10	0	0	NA	NA	138	4.2	67	37.4	35.6	77	32	40	NA	NA	NA	0.12297555922038	0
30	M	49	1	0	0	0	1	0	NA	0	0	0	0	0	0	0	7	10	0	0	26.83	27.29	139	3.85	67	29	137	74	80	68	5254	487	58	0.870765628696203	1
31	F	73	0	0	1	0	0	1	30.47	0	0	0	1	0	0	1	7	8	0	0	NA	NA	138	4.1	64	23.6	285.7	127	15	6	297	343	34	0.537312594760352	1
32	F	83	1	0	1	1	0	1	42.72	0	0	1	0	0	0	0	5	NA	1	1	NA	NA	141	4.74	71	NA	96.7	45	48	22	NA	NA	NA	0.965694928948413	1
33	M	64	1	1	1	1	0	0	26.9	0	0	0	0	0	0	0	12	NA	0	1	NA	NA	135	3.49	78	12.3	310	147	66	37	4454	1085	175	0.999527590822081	1
34	F	71	1	0	1	1	0	0	25.6	0	0	1	1	0	0	0	10	NA	0	1	NA	NA	142	3.33	60	18.1	314.8	128	51	33	4637	350	181	0.976170071872883	1
35	F	51	1	1	0	1	0	1	32.19	1	0	1	0	1	0	0	5	25	0	1	NA	NA	144	4.96	71	21	NA	161	39	21	NA	NA	81	0.886721100949088	1
36	F	88	1	0	0	1	0	0	16.27	0	0	1	0	1	0	0	7	NA	0	1	35.23	NA	130	3.63	68	21.7	65.6	85	47	20	391.7	331	72	0.786360499851359	1
37	F	26	0	0	0	0	0	0	24.91	0	0	0	0	0	0	1	3	1	0	0	20.88	21.06	139	3.66	84	40.4	4.9	93	44	69	67.2	295	106	0.0159317922890988	0
38	F	82	0	0	0	1	0	0	20.44	0	0	0	0	0	0	0	1	8	0	NA	22.64	23.3	134	4.44	66	26	71.9	75	51	26	539.8	290	157	0.32379889900304	0
39	M	85	0	0	0	1	0	0	NA	0	0	1	0	0	0	0	5	5	0	0	27.32	27.88	135	3.97	59	31	42.9	109	41	38	1788.4	316	NA	0.512741717851944	1
40	F	81	1	0	1	1	0	1	29.7	1	0	1	0	0	0	1	2	10	0	1	19.16	19.57	135	2.76	77	28.2	86.1	115	27	NA	152.2	287	29	0.561735460077548	1
NA : not available
0: No
1: Yes

## Sheet: External
Patient number	Sex	Age	Original classification of severity	Obesity	Cardiovascular disease	Natremia	Albumin	Ferritin	LDH	CK	Estimates	COVICHEM score	Predicted severity
1	M	1959-11-12	1	0	0	138	20	1785	306	223	0.804462	0.690928	1
2	M	1940-10-24	1	0	0	168	29	3280	360	988	-0.66449	0.339732	0
3	M	1954-05-07	1	0	0	135	24	3381.8	385	42	1.67548	0.842305	1
4	M	1946-05-06	1	1	0	135	27	540.7	445	832	1.71042	0.846891	1
5	M	1970-08-07	1	1	1	138	22	2146.6	455	67	3.75436	0.97712	1
6	F	1964-06-03	1	1	0	143	23	2364	796	277	3.31237	0.964851	1
7	F	1953-10-23	1	0	0	142	16	1108.1	418	140	0.747637	0.678664	1
8	F	1963-02-05	1	0	0	135	26	1506.2	461	27	-0.11923	0.470228	0
9	M	1961-10-08	1	1	0	136	29	2895.9	1164	369	4.77409	0.991625	1
10	M	1961-02-06	1	1	1	134	17	1675	322	28	4.10725	0.983813	1
11	F	1970-07-11	1	0	1	138	32	275	288	98	-1.48226	0.185086	0
12	M	1953-04-26	1	0	1	135	18	3567	407	32	4.49841	0.988996	1
13	F	1971-02-26	0	0	0	138	33	103	215	132	-3.51103	0.0289999	0
14	F	1978-12-03	0	0	0	144	34	1072	391	85	-2.92665	0.0508519	0
15	M	1959-06-15	1	0	0	135	30	1167	263	257	-1.33124	0.208954	0
16	F	1948-03-06	0	0	0	144	34	200	257	50	-4.20965	0.0146342	0
17	M	1936-03-09	1	1	1	135	30	674	377	17	0.94057	0.719215	1
18	F	1920-04-04	0	0	0	137	35	181	295	27	-3.65449	0.025222	0
19	M	1943-11-25	0	0	0	138	33	1220	365	700	-0.883388	0.292476	0
20	M	1949-12-01	1	0	0	134	30	3546	800	466	3.06115	0.955261	1
21	F	1962-08-05	1	0	0	139	26	2497	518	6616	13.8552	0.999999	1
22	F	1949-05-24	0	0	0	145	29	200	370	23	-3.08393	0.0437749	0
23	M	1964-08-17	1	1	1	137	26	1156	537	517	3.43369	0.968741	1
24	F	1951-04-11	0	1	0	140	29	786	429	29	-0.588506	0.356978	0
25	M	1939-12-29	0	0	0	136	33	675	368	52	-2.46958	0.0780184	0
26	M	1933-05-18	0	0	0	136	38	509	295	77	-3.70969	0.0238999	0
27	M	1990-03-03	0	0	1	144	33	1612	296	532	-0.158091	0.460559	0
28	F	1942-08-31	0	1	0	139	37	161	251	130	-2.87284	0.0535125	0
29	M	1960-02-13	1	0	1	143	22	3316	478	151	3.26031	0.963042	1
30	M	1949-10-29	0	0	0	137	31	951	444	524	-0.757373	0.319217	0
31	M	1935-04-12	0	1	0	135	35	2100	607	117	0.734488	0.675789	1
32	F	1940-02-02	1	0	0	146	17	2651	471	357	2.1567	0.896293	1
33	M	1972-10-10	0	0	0	134	32	619	417	91	-1.90536	0.129503	0
34	M	87	0	0	1	137	38	290	469	94	-1.86568	0.134042	0
35	M	1942-08-17	1	0	1	133	30	1717	378	89	0.911281	0.713262	1
36	M	1955-05-08	1	0	1	136	26	1417	438	400	1.90628	0.8706	1
37	M	1957-10-21	1	0	1	140	27	919	428	348	0.76369	0.682154	1
38	F	1937-10-13	0	0	0	142	37	79	468	165	-3.7359	0.023296	0
39	M	1944-01-16	0	1	0	136	34	839	320	23	-1.43231	0.192739	0
40	F	1985-07-20	0	0	0	140	32	277	208	33	-3.59227	0.0267979	0
41	M	1964-02-20	1	0	1	142	28	7338	547	912	7.58528	0.999492	1
42	F	1976-01-31	0	0	0	145	30	944	442	92	-2.2308	0.0970189	0
43	F	1964-06-03	1	0	0	139	23	3728	795	377	3.80851	0.9783	1
44	F	1980-08-26	0	0	0	143	38	149	201	30	-5.10619	0.00602265	0
45	M	1954-01-21	0	0	0	137	31	558	371	119	-2.16276	0.103145	0
46	M	1975-02-14	0	0	0	138	36	256	326	35	-3.7464	0.0230584	0
47	F	1983-05-30	0	0	0	136	30	1349	376	232	-0.943648	0.280164	0
48	M	1957-01-27	1	0	1	137	27	3464	508	2598	8.10245	0.999697	1
49	F	1956-07-21	0	0	0	139	27	1814	300	17	-0.965495	0.275779	0
50	F	1980-09-04	0	0	0	138	31	710	343	354	-1.7432	0.148908	0
51	M	1958-07-11	0	0	1	138	33	312	398	73	-1.31688	0.211338	0
52	M	1935-07-01	0	0	0	142	33	320	256	33	-3.76851	0.0225656	0
53	F	1935-07-25	0	0	0	137	30	185	219	26	-3.00156	0.0473553	0
54	M	1982-07-26	0	0	0	142	34	3229	678	56	0.0591093	0.514773	1
55	F	1966-05-06	0	0	0	136	34	1484	474	49	-1.59197	0.169107	0
56	F	1987-02-06	0	0	0	143	35	210	191	27	-4.54986	0.0104582	0
57	M	1988-08-24	1	0	1	131	23	3550	529	616	5.54732	0.996117	1
58	M	1950-02-03	1	0	1	148	21	6110	682	95	5.98641	0.997494	1
59	F	1953-06-12	0	0	0	143	34	844	249	54	-3.56372	0.0275525	0
60	M	1966-05-07	1	0	1	138	30	418	682	1054	2.23703	0.903526	1
61	M	1957-02-25	1	1	0	143	23	4150	733	1280	6.70372	0.998775	1
62	M	1952-11-20	1	0	0	148	24	956	747	403	0.210677	0.552475	1
63	F	1971-11-30	1	0	1	143	29	1710	506	31	0.43011	0.6059	1
64	M	1956-05-06	1	0	1	142	29	934	572	133	0.265776	0.566056	1
65	M	1967-01-21	1	0	0	142	30	2019	419	2916	4.62887	0.990329	1
66	M	1953-05-13	1	0	1	140	25	1070	462	1000	2.68616	0.936205	1
67	F	1942-05-24	0	0	0	137	37	109	436	21	-3.62496	0.0259583	0
68	M	1972-11-15	0	0	0	134	28	410	222	77	-2.04061	0.115004	0
69	M	1946-05-23	0	0	0	138	29	122	331	33	-2.5883	0.0698954	0
70	M	1964-06-03	0	0	0	138	36	266	513	187	-2.81249	0.0566532	0
71	M	1970-06-06	1	0	1	139	26	1898	388	250	1.57405	0.828361	1
72	F	1980-01-29	0	0	0	137	23	415	280	26	-1.33313	0.208642	0
73	M	1955-11-05	0	0	0	143	31	751	489	188	-2.04011	0.115055	0
74	M	1955-11-12	0	0	0	140	36	972	306	99	-3.24407	0.0375404	0
75	M	1973-11-15	1	0	0	136	19	1592	670	350	2.46702	0.921797	1
76	M	1958-01-12	1	0	1	142	24	1512	441	167	1.31385	0.788156	1
77	M	1967-06-07	1	1	1	139	20	4152	524	204	6.29306	0.998154	1
78	F	1938-11-16	0	0	0	136	15	312	116	32	-0.413652	0.398037	0
79	F	1963-04-29	0	0	0	148	33	1316	433	86	-2.77465	0.0587096	0
80	M	1962-03-01	0	0	0	138	30	336	243	89	-2.75803	0.0596346	0
81	M	1941-09-13	0	0	0	134	38	686	228	75	-3.58678	0.0269415	0
82	M	1954-08-31	1	0	1	140	21	3126	562	138	3.8133	0.978401	1
83	F	1965-03-22	0	0	0	134	31	653	446	27	-1.72807	0.150834	0
84	F	1951-05-25	0	0	0	137	32	154	615	48	-2.03615	0.115459	0
85	M	1968-03-02	0	0	1	140	34	157	208	77	-2.44672	0.0796791	0
86	F	1969-01-04	0	0	0	139	35	151	232	11	-4.11392	0.0160808	0
87	M	1967-11-24	1	1	1	138	26	976	595	346	3.02543	0.95371	1
88	M	1971-02-19	0	0	0	135	25	1025	203	109	-1.05085	0.259062	0
89	F	1980-04-26	0	0	0	137	40	85	241	80	-4.71352	0.00889336	0
90	F	1970-02-12	0	1	0	139	22	432	207	32	-0.268845	0.433191	0
91	M	1955-06-06	1	0	1	143	21	3160	571	194	3.69753	0.975815	1
92	M	1946-02-16	0	0	0	138	24	682	322	82	-1.12242	0.245563	0
93	F	1982-03-22	0	0	0	139	30	661	318	101	-2.29527	0.0915151	0
94	M	1955-12-06	1	0	1	136	24	1924	426	44	1.95655	0.876159	1
95	F	1960-11-09	0	0	0	131	32	772	300	57	-1.93735	0.125939	0
96	F	1949-06-10	1	0	0	134	23	304	315	216	-0.643375	0.344484	0
97	F	1987-06-23	0	0	1	138	29	495	260	20	-0.996532	0.269624	0
98	F	1937-02-06	1	1	0	132	29	1055	630	206	1.44004	0.808461	1
99	M	1945-01-08	0	0	0	129	26	885	608	286	0.918547	0.714746	1
100	F	1949-07-17	1	1	1	136	16	1549	774	140	5.70493	0.996682	1
	NA : not available
0: No
1: Yes
